# Supplementary material for: Responses of Fine Roots at Different Soil Depths to Different Thinning Intensities in a Secondary Forest in the Qinling Mountains, China
Source: Biology (Basel). 2022 Feb 22;11(3):351. doi: 10.3390/biology11030351 (PMC8945732; doi:10.3390/biology11030351)
Supplement: Supplementary file 1 [file biology-11-00351-s001.zip]

Archive with 1 entries (1 files):
- biology-1569046-supplementary.pdf
